# Supplementary material for: Functional Characterization of the Lysine-Specific Histone Demethylases Family in Soybean
Source: Plants (Basel). 2022 May 25;11(11):1398. doi: 10.3390/plants11111398 (PMC9182794; doi:10.3390/plants11111398)
Supplement: Supplementary file 1 [file plants-11-01398-s001.zip]

Archive with 10 entries (10 files):
- Figure S1.tif
- Figure S2.tif
- Figure S3.tif
- Figure S4.tif
- Figure S5.tif
- Figure S6.tif
- GmLDL2├╕╗ε╝∞▓Γ.tif
- Table S1.xlsx
- Table S2.xlsx
- Table S3.xlsx
