# Supplementary material for: Functional Characterization of the Lysine-Specific Histone Demethylases Family in Soybean
Source: Plants (Basel). 2022 May 25;11(11):1398. doi: 10.3390/plants11111398 (PMC9182794; doi:10.3390/plants11111398)
Supplement: Supplementary file 1 [file plants-11-01398-s001.zip › Table S1.xlsx]

## Sheet: Sheet1
Gene ID	Gene name	Gene Location	Length of CDS (bp)	Amino Acid residues	MW (kDa)	pI
AT3G10390.1	AtFLD	Chr03:3229293-3232345 +	2652	884	95.9	9.69
AT1G62830.1	AtLDL1	Chr01:23264486-23267221 -	2532	844	93.3	4.56
AT3G13682.1	AtLDL2	Chr03:4478873-4481767 -	2238	746	82.3	7.17
AT4G16310.1	AtLDL3	Chr04:9217997-9225404 +	4884	1628	179.4	6.45
Glyma.02G159100.1	GmFLD	Chr02:17646434-17653264 +	2631	877	96.4	8.89
Glyma.06G250100.1	GmLDL2	Chr06:42299582-42304722 +	2229	743	82.2	6.23
Glyma.07G090100.1	GmLDL1a	Chr07:8434337-8436847 +	2205	735	80.6	6.09
Glyma.09G185800.1	GmLDL1b	Chr09:41085271-41088053 -	2520	840	92.2	5.78
Glyma.14G216900.1	GmLDL3a	Chr14:48164984-48179454 -	5685	1894	206.3	5.64
Glyma.17G255500.1	GmLDL3b	Chr17:40945411-40960126 -	5724	1908	207.9	5.45
