# Supplementary material for: Functional Characterization of the Lysine-Specific Histone Demethylases Family in Soybean
Source: Plants (Basel). 2022 May 25;11(11):1398. doi: 10.3390/plants11111398 (PMC9182794; doi:10.3390/plants11111398)
Supplement: Supplementary file 1 [file plants-11-01398-s001.zip › Table S2.xlsx]

## Sheet: Sheet1
Gene	Position	Ref	Mutation	Consequence Type	Amino acid conservation	Distribution frequency of WT(W82) Allele
						Glycine soja	Landrace	Improved cultivar
GmLDL2	Chr06:42303886	A	G	nonsynonymous	not conserved	0.9842	0.9337	0.9866
	Chr06:42304028	T	G	nonsynonymous	not conserved	0.2684	0.5249	0.9031
GmLDL1a	Chr07:8434359	C	CATCACCACCACA	Non-frameshift insertion	not conserved	0.8842	0.5691	0.8814
	Chr07:8435222	C	G	nonsynonymous	not conserved	0.9421	0.5994	0.8948
	Chr07:8435650	G	A	nonsynonymous	conserved at Amino oxidase	0.8368	0.511	0.8608
	Chr07:8435951	C	T	nonsynonymous	conserved at Amino oxidase	0.8105	0.9006	0.766
	Chr07:8436392	A	T	nonsynonymous	not conserved	0.7895	0.8011	0.9103
	Chr07:8436637	A	G	nonsynonymous	not conserved	0.6684	0.4033	0.7969
GmLDL1b	Chr09:41085584	T	A	nonsynonymous	not conserved	0.3474	0.5331	0.5392
	Chr09:41087844	G	A	nonsynonymous	not conserved	0.8526	0.7624	0.6443
GmLDL3a	Chr14:48169300	C	T	nonsynonymous	not conserved	0.7579	0.9807	0.9887
	Chr14:48174811	G	A	nonsynonymous	conserved at Amino oxidase	0.9579	0.8232	0.8814
	Chr14:48175108	C	T	nonsynonymous	not conserved	0.9684	0.8398	0.8825
	Chr14:48177637	A	C	nonsynonymous	not conserved	0.8684	0.9807	1
GmLDL3b	Chr17:40953864	T	A	nonsynonymous	not conserved	0.9789	0.8889	0.7624
	Chr17:40954584	C	T	nonsynonymous	conserved at Amino oxidase	0.6263	0.7778	0.7652
