# Supplementary material for: Functional Characterization of the Lysine-Specific Histone Demethylases Family in Soybean
Source: Plants (Basel). 2022 May 25;11(11):1398. doi: 10.3390/plants11111398 (PMC9182794; doi:10.3390/plants11111398)
Supplement: Supplementary file 1 [file plants-11-01398-s001.zip › Table S3.xlsx]

## Sheet: Sheet1
Primer	Sequence 5'-3'	Note
Actin3 F	GTGCACAATTGATGGACCAG	qRT-PCR
Actin3 R	GCACCACCGGAGAGAAAATA	qRT-PCR
Gmfld F	GCATAAGTTTGAGAGCATGCC	qRT-PCR
Gmfld R	CCAGAAGCTCCGACTGCAAC	qRT-PCR
Gmldl1a F	TAAGGTGGCTGAGGATAAGG	qRT-PCR
Gmldl1a R	AATGGCACGGTACAAAGCGC	qRT-PCR
Gmldl1b F	CATATACGGGTCAGGCAGTC	qRT-PCR
Gmldl1b R	TTCCGGTGAACCGGATTGC	qRT-PCR
Gmldl2 F	TTGAATCCACAGATGCTTCC	qRT-PCR
Gmldl2 R	CTAACATGAGAGTAGGAACC	qRT-PCR
Gmldl3a F	GACGGAGAGGATATTAGGTC	qRT-PCR
Gmldl3a R	GCTAGCCAAGGTATCATTATC	qRT-PCR
Gmldl3b F	GGTGGCGGCAGTAGTGATGC	qRT-PCR
Gmldl3b R	GCAACCAAATCTTCATCAGACAC	qRT-PCR
GmFLD F	ATCCATGGATCCCCCACTCCAA	Gene cloning
GmFLD R	GTCAAGTCATTTTGATTGCTCC	Gene cloning
GmLDL1a F	ATCCATGGCAGAACCCCCGTCA	Gene cloning
GmLDL1a R	AGAATTTTCCTTCTCAGCCATAAGGCC	Gene cloning
GmLDL1b F	ATGTCTTATAATCAGGATCGATG	Gene cloning
GmLDL1b R	CTACTGCGAGTTTTCCTTC	Gene cloning
HsLSD1 F	ATGTTATCTGGGAAGAAGGC	Gene cloning
HsLSD1 R	TCACATGCTTGGGGACTGC	Gene cloning
pGEX-GmFLD F	GGGGCCCCTGGGATCCATGGATCCCCCACTCCAA	Plasmid Construction
pGEX-GmFLD R	GTCGACCCGGGAATTCTTATGAATTTGTCAAGTCATTTTGA	Plasmid Construction
pGEX-GmLDL1a F	GGGGCCCCTGGGATCCATGGCAGAACCCCCGTCA	Plasmid Construction
pGEX-GmLDL1a R	GTCGACCCGGGAATTCCTAAGAATTTTCCTTCTCAGCCA	Plasmid Construction
pGEX-GmLDL1b F	GGGGCCCCTGGGATCCATGTCTTATAATCAGGATCGATGTT	Plasmid Construction
pGEX-GmLDL1b R	GTCGACCCGGGAATTCCTACTGCGAGTTTTCCTTCCCAGT	Plasmid Construction
pGEX-HsLSD1 F	GGGGCCCCTGGGATCCATGTTATCTGGGAAGAAGGC	Plasmid Construction
pGEX-HsLSD1 R	GTCGACCCGGGAATTCTCACATGCTTGGGGACTGC	Plasmid Construction
